# Supplementary material for: Synthesis, Electronic Structure, and Electrochemical Properties of the Cubic Mg2MnO4 Spinel with Porous-Spongy Structure
Source: Nanomaterials (Basel). 2021 Apr 27;11(5):1122. doi: 10.3390/nano11051122 (PMC8145627; doi:10.3390/nano11051122)
Supplement: Supplementary file 1 [file nanomaterials-11-01122-s001.zip]

Archive with 1 entries (1 files):
- nanomaterials-1183736-supplementary.pdf
